# Supplementary material for: Enhanced Antioxidant and Neuroprotective Properties of Pterostilbene (Resveratrol Derivative) in Amorphous Solid Dispersions
Source: Int J Mol Sci. 2024 Feb 28;25(5):2774. doi: 10.3390/ijms25052774 (PMC10932125; doi:10.3390/ijms25052774)
Supplement: Supplementary file 1 [file ijms-25-02774-s001.zip]

Archive with 1 entries (1 files):
- ijms-2845672-supplementary.pdf
